# Supplementary material for: Attenuation of dopamine-modulated prefrontal value signals underlies probabilistic reward learning deficits in old age
Source: eLife. 2017 Sep 5;6:e26424. doi: 10.7554/eLife.26424 (PMC5593512; doi:10.7554/eLife.26424)
Supplement: Figure 1—source data 1. [file elife-26424-fig1-data1.zip]

Archive with 2 entries (2 files):
- 1bsource_data.csv
- 1c_data.mat
