# Supplementary material for: Attenuation of dopamine-modulated prefrontal value signals underlies probabilistic reward learning deficits in old age
Source: eLife. 2017 Sep 5;6:e26424. doi: 10.7554/eLife.26424 (PMC5593512; doi:10.7554/eLife.26424)
Supplement: Figure 1—source data 1. [file elife-26424-fig1-data1.zip › 1bsource_data.csv]

subject age group wins propadswitch switches eff_choices model_fit
'D02' 72 1 109 0.456521739130435 46 0.49 108.361149442743
'D03' 69 1 128 0.492537313432836 67 0.62 101.228484289204
'D04' 71 1 135 0.470588235294118 68 0.62 105.206466917797
'D05' 70 1 129 0.693548387096774 62 0.52 86.5930396578481
'D08' 69 1 133 0.887323943661972 71 0.56 49.1805511953738
'D11' 75 1 115 0.5 2 0.42 8.66338002922235
'D13' 72 1 132 0.567901234567901 81 0.63 46.1724572488722
'D14' 69 1 128 0.367647058823529 68 0.5 126.812118048184
'D15' 71 1 115 0.519607843137255 102 0.5 130.917125347524
'D16' 74 1 140 0.25 4 0.41 17.3503597693521
'D17' 73 1 128 0.792207792207792 77 0.5 66.291901281361
'D18' 70 1 114 0.473118279569893 93 0.47 132.546058885818
'D19' 66 1 124 0.5 6 0.59 22.0739189140402
'D20' 66 1 148 1 25 0.69 22.4244773147631
'D21' 74 1 115 0.461538461538462 65 0.68 88.6874935100045
'D22' 73 1 124 0.490740740740741 108 0.5 146.062072764481
'D23' 74 1 137 0.962962962962963 27 0.53 32.9945458420354
'D24' 72 1 147 0.485981308411215 107 0.55 150.206918936557
'D25' 75 1 119 0.531914893617021 94 0.59 110.089513209873
'D26' 73 1 107 0 1 0.19 10.6841741144783
'D29' 70 1 122 0.95 20 0.65 37.4460180540735
'D31' 67 1 136 1 1 0.58 1.48871218571661
'D33' 67 1 139 0.5 70 0.55 81.1872262286434
'D60' 72 1 118 0.481927710843374 83 0.51 135.255769875725
'D61' 73 1 125 0.674698795180723 83 0.61 54.4339140922777
'D84' 67 1 126 0.485294117647059 68 0.5 109.430289537288
'D85' 73 1 106 0.489795918367347 49 0.37 90.0923795427839
'D34' 19 2 128 0.477777777777778 90 0.55 142.87502735086
'D35' 19 2 134 0.909090909090909 22 0.65 40.7966832461952
'D36' 28 2 133 0.430232558139535 86 0.59 123.48159409351
'D37' 19 2 145 0.903846153846154 52 0.61 38.2734765810538
'D38' 26 2 127 0.710144927536232 69 0.59 77.8217539867103
'D39' 24 2 130 0.855072463768116 69 0.55 75.8041083521033
'D40' 20 2 120 0.495238095238095 105 0.51 145.939677004888
'D42' 25 2 113 0.477777777777778 90 0.51 137.045101108033
'D43' 29 2 135 0.89041095890411 73 0.63 50.0902944516938
'D46' 29 2 135 0.48 75 0.59 115.20232142781
'D47' 27 2 123 0.921052631578947 76 0.55 67.0876323544724
'D48' 20 2 132 0.6 35 0.75 44.9685262499625
'D49' 20 2 130 0.5 70 0.52 114.509567365091
'D50' 32 2 123 0.519480519480519 77 0.64 106.433509453402
'D52' 22 2 133 0.586206896551724 29 0.69 64.9430392147552
'D55' 28 2 113 0.555555555555556 108 0.49 148.231011444255
'D58' 23 2 149 0.92 25 0.65 37.9031246690776
'D62' 23 2 132 0.545454545454545 55 0.49 82.5967816968372
'D63' 24 2 126 0.651685393258427 89 0.58 93.6376788706696
'D64' 26 2 125 0.597402597402597 77 0.54 79.0698589761632
'D65' 26 2 131 0.880597014925373 67 0.63 66.9291238531712
'D66' 21 2 130 0.679012345679012 81 0.56 89.6102849451593
'D67' 28 2 126 0.512605042016807 119 0.48 148.535337446176
'D70' 23 2 127 0.509803921568627 102 0.52 143.069635156622
'D72' 27 2 138 0.9 20 0.65 38.1660897404417
'D80' 24 2 126 0.542168674698795 83 0.49 127.599468109121
'D82' 24 2 140 0.875 24 0.7 44.6146850637118
'D83' 22 2 140 0.727272727272727 77 0.6 10.7292842418143
'D86' 22 2 140 1 1 0.8 5.54665249721549
'D90' 26 2 125 0.520833333333333 96 0.51 139.421572887614
