# Supplementary material for: Attenuation of dopamine-modulated prefrontal value signals underlies probabilistic reward learning deficits in old age
Source: eLife. 2017 Sep 5;6:e26424. doi: 10.7554/eLife.26424 (PMC5593512; doi:10.7554/eLife.26424)
Supplement: Figure 1—figure supplement 1—source data 1. [file elife-26424-fig1-figsupp1-data1.csv]

subject age group Putamen Caudate NAcc vmPFC dlPFC OFC vlPFC
'D02' 72 1 1.61531212836171 1.0792153814073 1.17625796155086 0.2 0.21 0.130604762401336 0.17
'D03' 69 1 1.57126825758764 1.33520483298069 1.02824748284721 0.25 0.22 0.130292919198823 0.21
'D04' 71 1 1.49744376137959 1.2365849357574 1.09497248538766 0.23 0.19 0.136067484025785 0.15
'D05' 70 1 1.40289287905416 0.969117609099775 1.30790102165678 0.23 0.18 0.127136768846868 0.12
'D08' 69 1 1.25668034795687 0.929098842367862 0.914755261529168 0.2 0.14 0.140246830328909 0.08
'D11' 75 1 1.40821957333986 1.19512374813516 1.2126461060219 0.3 0.28 0.281671548066789 0.23
'D13' 72 1 1.24875906629255 1.06526906466749 0.871196935528288 0.16 0.16 0.10633720952058 0.14
'D14' 69 1 1.32533436332833 0.987912135015888 1.2108282933605 0.26 0.18 0.246982270642284 0.11
'D15' 71 1 1.35113060187211 1.11981778451482 0.976265707746929 0.17 0.23 0.115802389905795 0.25
'D16' 74 1 1.43659512624546 1.10691750037415 1.15845903639491 0.27 0.2 0.248786224095639 0.14
'D17' 73 1 1.78264810975156 1.58444400653841 1.51241606921565 0.35 0.33 0.351665429579169 0.29
'D18' 70 1 1.28190443508696 1.02901035442092 0.945851607128091 0.18 0.18 0.109907244802457 0.13
'D19' 66 1 1.5326263736792 1.21253090747849 1.44858514706997 0.31 0.25 0.276311582856053 0.2
'D20' 66 1 1.45064888291954 1.1147302224346 0.995598332454909 0.18 0.16 0.150160933388352 0.11
'D21' 74 1 1.5433737548822 1.31838392367786 1.22579796403083 0.27 0.21 0.212623055985781 0.16
'D22' 73 1 1.91425011036419 1.38218580732426 1.58625715343063 0.34 0.33 0.280805253304058 0.28
'D23' 74 1 1.50563710751192 1.12729236065209 1.31615475646844 0.26 0.21 0.221515718497617 0.13
'D24' 72 1 1.67735187956897 1.29511027087433 1.34096253383281 0.34 0.3 0.287242522667978 0.22
'D25' 75 1 1.5905139872033 1.30652844600617 1.01491667667239 0.17 0.18 0.124472943481708 0.17
'D26' 73 1 1.4841346607806 1.20445322569858 1.1604586144161 0.15 0.16 0.037067155523692 0.15
'D29' 70 1 1.49846209967586 1.13651638888084 1.20775867422396 0.25 0.19 0.185636847406139 0.15
'D31' 67 1 1.63344027802345 1.29382119585872 1.22559700646201 0.34 0.3 0.295873456912876 0.26
'D33' 67 1 1.62035544304563 1.20393686154756 1.43677736256532 0.33 0.29 0.313560110709504 0.27
'D60' 72 1 1.44141499639103 1.00425009727378 1.01815686502425 0.21 0.19 0.213088124315667 0.12
'D61' 73 1 1.53497146860131 1.18511476134859 1.1297356365872 0.26 0.23 0.164490290287629 0.14
'D84' 67 1 NA NA NA NA NA NA NA
'D85' 73 1 1.60476822749028 1.09434087804454 1.30253739600706 0.25 0.23 0.251339347993936 0.18
'D34' 19 2 1.98503852448913 1.75421373953283 1.56947078121311 0.48 0.39 0.370520667158782 0.3
'D35' 19 2 1.94075300356395 1.7595934427718 1.85117746182912 0.48 0.41 0.418477129094619 0.33
'D36' 28 2 1.89313042024098 1.58681930451902 1.39402189433749 0.45 0.39 0.398370996617447 0.32
'D37' 19 2 2.18050182648648 2.08653203542776 1.87265551319873 0.53 0.47 0.4443462174702 0.39
'D38' 26 2 2.22574226332938 2.11545767809128 1.73261628739258 0.55 0.46 0.397931451100069 0.42
'D39' 24 2 1.97370388777274 1.86051755873809 1.50114147450657 0.5 0.41 0.365718768379619 0.32
'D40' 20 2 2.00405078069319 1.81892403479991 1.83572795057359 0.52 0.41 0.45088088821877 0.3
'D42' 25 2 2.11097649540391 1.98212233191864 1.6159253783771 0.51 0.42 0.390782779520319 0.31
'D43' 29 2 1.50297724048832 1.36026207627061 1.32385193852161 0.37 0.3 0.259687501542526 0.24
'D46' 29 2 1.81776292064415 1.70404259083729 1.27348267311746 0.37 0.32 0.33764299489157 0.29
'D47' 27 2 2.16801122832925 1.98954735938506 1.52085121756956 0.47 0.38 0.360621463943112 0.33
'D48' 20 2 2.03400266729544 1.83338906852461 1.57509802921277 0.6 0.51 0.436256724932556 0.39
'D49' 20 2 2.23756456604819 2.18887965322772 1.7806307406444 0.56 0.46 0.461406303919797 0.39
'D50' 32 2 1.80776463729375 1.67035116411109 1.53739824591239 0.42 0.35 0.327513260967599 0.25
'D52' 22 2 1.72865457049386 1.65480088709896 1.71107798140937 0.55 0.45 0.436257291295873 0.36
'D55' 28 2 1.74798008130761 1.6224328380149 1.5332427557011 0.38 0.3 0.263074624684212 0.22
'D58' 23 2 1.98876409069077 1.916212008481 1.66592589702096 0.33 0.3 0.432165165029671 0.25
'D62' 23 2 2.2249894516335 2.04742596594545 1.72795409458121 0.54 0.45 0.427562987086164 0.37
'D63' 24 2 1.80358512609712 1.7526443718625 1.27276970174507 0.4 0.34 0.28894004148084 0.33
'D64' 26 2 1.80218915202372 1.58086610719281 1.57001256200132 0.47 0.36 0.414220065504668 0.26
'D65' 26 2 1.79664857267434 1.55425949839439 1.61731574374014 0.46 0.36 0.364427609491014 0.28
'D66' 21 2 1.76429372140211 1.64800341150215 1.36598770023615 0.38 0.35 0.376747162244385 0.32
'D67' 28 2 1.93084370160514 1.71986183342021 1.69364141357935 0.5 0.36 0.463582388429299 0.25
'D70' 23 2 1.94139286240962 1.88759235972226 1.49844146266614 0.48 0.4 0.379551766961879 0.37
'D72' 27 2 2.05693773814833 1.91889589317378 1.63895142109528 0.54 0.47 0.387062194235906 0.4
'D80' 24 2 1.91583943299863 1.7628970379666 1.41024833369733 0.55 0.46 0.408622194694124 0.36
'D82' 24 2 2.09677722742096 2.00851962381909 1.70405524753136 0.51 0.42 0.35230879138396 0.33
'D83' 22 2 2.22294695944513 2.14698794962419 1.63183279470177 0.6 0.48 0.488389624596902 0.37
'D86' 22 2 2.08710522226864 1.98514251147158 1.59535202892384 0.44 0.38 0.296521572704621 0.31
'D90' 26 2 2.29841027302891 2.24010595672928 1.76115503178513 0.59 0.51 0.513059376442061 0.44
