# Supplementary material for: Attenuation of dopamine-modulated prefrontal value signals underlies probabilistic reward learning deficits in old age
Source: eLife. 2017 Sep 5;6:e26424. doi: 10.7554/eLife.26424 (PMC5593512; doi:10.7554/eLife.26424)
Supplement: Figure 3—source data 1. — Parameter estimates for all participants of Q in vmPFC at the time of choice. Timecourse data for young and old participants corresponding to Q in vmPFC. BPs in NAcc for all participants. [file elife-26424-fig3-data1.zip]

Archive with 9 entries (8 files):
- fig3/
- fig3/1sample_ttest_fig3a.hdr
- fig3/1sample_ttest_fig3a.img
- fig3/fig3bsource.csv
- fig3/fig3dsource.csv
- fig3/fig3esource.csv
- fig3/tc_fig3.mat
- fig3/z_vmPFC_Qonly_fwe05.hdr
- fig3/z_vmPFC_Qonly_fwe05.img
