# Supplementary material for: Attenuation of dopamine-modulated prefrontal value signals underlies probabilistic reward learning deficits in old age
Source: eLife. 2017 Sep 5;6:e26424. doi: 10.7554/eLife.26424 (PMC5593512; doi:10.7554/eLife.26424)
Supplement: Figure 3—source data 1. — Parameter estimates for all participants of Q in vmPFC at the time of choice. Timecourse data for young and old participants corresponding to Q in vmPFC. BPs in NAcc for all participants. [file elife-26424-fig3-data1.zip › fig3/fig3bsource.csv]

group "m" "se"
1 "old" 2.84579557991998 1.01107155289869
2 "young" 6.43928085436231 1.10878082167771
