# Supplementary material for: Attenuation of dopamine-modulated prefrontal value signals underlies probabilistic reward learning deficits in old age
Source: eLife. 2017 Sep 5;6:e26424. doi: 10.7554/eLife.26424 (PMC5593512; doi:10.7554/eLife.26424)
Supplement: Figure 3—source data 1. — Parameter estimates for all participants of Q in vmPFC at the time of choice. Timecourse data for young and old participants corresponding to Q in vmPFC. BPs in NAcc for all participants. [file elife-26424-fig3-data1.zip › fig3/fig3dsource.csv]

group "age_vmpfc_residuals" "wins" "res_BPNAc_QvmPFC"
1 "old" -0.0537858788132804 109 0.000312777280102483
2 "old" -0.406306096749321 128 -0.173964546599248
3 "old" 1.54452595982612 135 -0.0897283139416648
4 "old" 0.786254370403197 129 0.114444607268888
5 "old" 0.964782218237628 133 -0.287456767917291
6 "old" -0.0359583594719101 115 0.0629677669268428
7 "old" -0.0439218242131052 132 -0.30474824874247
8 "old" -0.301567649407509 128 0.00861626391404139
9 "old" -0.523743112252139 115 -0.208435091582396
10 "old" 0.219227091369932 140 2.50822412860377e-05
11 "old" -0.0380478225976193 128 0.345226500003459
12 "old" -2.59084325262072 114 -0.247604807259801
13 "old" -0.344008242245643 124 0.220106272447811
14 "old" 1.53038224267716 148 -0.23288054216725
15 "old" 0.0300662106027173 115 0.067364009877206
16 "old" 1.80401199429111 124 0.419067584218439
17 "old" 0.747458568994492 137 0.157720802314816
18 "old" -0.407976299714229 147 0.165017349562052
19 "old" -0.0537737037486612 119 -0.134761662422667
20 "old" -1.07219926051732 107 -0.00673095479609099
21 "old" -0.078856750013574 122 0.0143022598360685
22 "old" -0.597084394898801 136 0.00587374689841779
23 "old" -0.953558155459415 139 0.217054103001728
24 "old" -0.0712977614124716 118 -0.157788319246508
25 "old" 0.379648405991098 125 -0.037453932624991
26 "old" 0.250116541105166 126 NA
27 "old" -0.328362943342029 106 0.135347826794869
28 "young" 0.314389894415864 128 -0.0705220011616929
29 "young" 1.58048306960696 134 0.211184679454317
30 "young" -0.170719078121695 133 -0.167170352510211
31 "young" 1.15000098500201 145 0.232662730823927
32 "young" 1.75091813622809 127 0.153912810427745
33 "young" 0.42641023974369 130 -0.0950732325753983
34 "young" -0.29788097018446 120 0.204490783257354
35 "young" -2.16771066672852 113 0.0284662863536984
36 "young" -0.251226579677156 135 -0.228584693267524
37 "young" -0.907330763581168 135 -0.278953958671674
38 "young" -2.01371387050261 123 -0.0490966443367076
39 "young" 0.375473645886344 132 -0.0561391381034658
40 "young" 0.384049912958604 130 0.149393573328164
41 "young" 0.442192169035653 123 0.0112284592989568
42 "young" -0.434987228282903 133 0.0973520442102678
43 "young" 0.131745653549473 113 -0.0279494911466009
44 "young" 1.1515533955041 149 0.0609555748804248
45 "young" -0.147297989458999 132 0.122983772440675
46 "young" -0.233917596468161 126 -0.323445005336898
47 "young" -1.85138993516956 125 -0.0086909149635147
48 "young" 0.642079136886207 131 0.0386122667753054
49 "young" -0.708255358495617 130 -0.256493852021519
50 "young" 0.72635956047949 126 0.132449166731649
51 "young" -0.863183982627817 127 -0.106528859474395
52 "young" 1.55399409983016 138 0.0690035591890123
53 "young" -1.39002789882671 126 -0.185966373384638
54 "young" -1.04266856990951 140 0.107840540449392
55 "young" 2.07617574880403 140 0.0181068575026677
56 "young" -0.155627386096176 140 -0.0183739082752621
57 "young" -0.425069869820466 125 0.182451554820296
