# Supplementary material for: Attenuation of dopamine-modulated prefrontal value signals underlies probabilistic reward learning deficits in old age
Source: eLife. 2017 Sep 5;6:e26424. doi: 10.7554/eLife.26424 (PMC5593512; doi:10.7554/eLife.26424)
Supplement: Figure 3—source data 1. — Parameter estimates for all participants of Q in vmPFC at the time of choice. Timecourse data for young and old participants corresponding to Q in vmPFC. BPs in NAcc for all participants. [file elife-26424-fig3-data1.zip › fig3/fig3esource.csv]

subject "group" "BP_NAcc" "vmPFC_Qch_Qonly_Bayes" "res_BPNAc_QvmPFC"
1 "'D02'" "old" 1.17625796155086 2.31056830667477 0.000312777280102483
2 "'D03'" "old" 1.02824748284721 0.492793118852604 -0.173964546599248
3 "'D04'" "old" 1.09497248538766 11.3975883983673 -0.0897283139416648
4 "'D05'" "old" 1.30790102165678 7.78940309942725 0.114444607268888
5 "'D08'" "old" 0.914755261529168 7.81999162174164 -0.287456767917291
6 "'D11'" "old" 1.2126461060219 2.4147942231988 0.0629677669268428
7 "'D13'" "old" 0.871196935528288 1.58156737015847 -0.30474824874247
8 "'D14'" "old" 1.2108282933605 1.89558752793022 0.00861626391404139
9 "'D15'" "old" 0.976265707746929 -0.0917239663325609 -0.208435091582396
10 "'D16'" "old" 1.15845903639491 3.1870244533461 2.50822412860377e-05
11 "'D17'" "old" 1.51241606921565 2.78787710836386 0.345226500003459
12 "'D18'" "old" 0.945851607128091 -11.5537227895808 -0.247604807259801
13 "'D19'" "old" 1.44858514706997 1.13637038770525 0.220106272447811
14 "'D20'" "old" 0.995598332454909 12.6830310260548 -0.23288054216725
15 "'D21'" "old" 1.22579796403083 2.68499042595772 0.067364009877206
16 "'D22'" "old" 1.58625715343063 14.5412531581154 0.419067584218439
17 "'D23'" "old" 1.31615475646844 7.92397719908526 0.157720802314816
18 "'D24'" "old" 1.34096253383281 0.912689624578358 0.165017349562052
19 "'D25'" "old" 1.01491667667239 1.74717000902775 -0.134761662422667
20 "'D26'" "old" 1.1604586144161 -3.36063059351661 -0.00673095479609099
21 "'D29'" "old" 1.20775867422396 3.64489237542817 0.0143022598360685
22 "'D31'" "old" 1.22559700646201 -1.279100901761 0.00587374689841779
23 "'D33'" "old" 1.43677736256532 -2.4213990913455 0.217054103001728
24 "'D60'" "old" 1.01815686502425 1.74462142295158 -0.157788319246508
25 "'D61'" "old" 1.1297356365872 3.62298356779517 -0.037453932624991
26 "'D84'" "old" NA 4.32284495987516 NA
27 "'D85'" "old" 1.30253739600706 -1.09896138425976 0.135347826794869
28 "'D34'" "young" 1.56947078121311 6.399822473526 -0.0705220011616929
29 "'D35'" "young" 1.85117746182912 13.3953436683206 0.211184679454317
30 "'D36'" "young" 1.39402189433749 4.53088584207596 -0.167170352510211
31 "'D37'" "young" 1.87265551319873 13.2158615015407 0.232662730823927
32 "'D38'" "young" 1.73261628739258 15.5259399184569 0.153912810427745
33 "'D39'" "young" 1.50114147450657 9.98459168025517 -0.0950732325753983
34 "'D40'" "young" 1.83572795057359 4.274874715767 0.204490783257354
35 "'D42'" "young" 1.6159253783771 -5.86377993528856 0.0284662863536984
36 "'D43'" "young" 1.32385193852161 4.70385683666576 -0.228584693267524
37 "'D46'" "young" 1.27348267311746 0.720472787213039 -0.278953958671674
38 "'D47'" "young" 1.52085121756956 -4.89650662538202 -0.0490966443367076
39 "'D48'" "young" 1.57509802921277 10.0217619254627 -0.0561391381034658
40 "'D49'" "young" 1.7806307406444 9.0903547485882 0.149393573328164
41 "'D50'" "young" 1.53739824591239 7.9013335870549 0.0112284592989568
42 "'D52'" "young" 1.71107798140937 4.06975426963147 0.0973520442102678
43 "'D55'" "young" 1.5332427557011 7.61959401808958 -0.0279494911466009
44 "'D58'" "young" 1.66592589702096 13.623509868581 0.0609555748804248
45 "'D62'" "young" 1.72795409458121 5.91432961678123 0.122983772440675
46 "'D63'" "young" 1.27276970174507 5.19305729467601 -0.323445005336898
47 "'D64'" "young" 1.57001256200132 -2.40961104401333 -0.0086909149635147
48 "'D65'" "young" 1.61731574374014 10.512296184499 0.0386122667753054
49 "'D66'" "young" 1.36598770023615 2.6655043551031 -0.256493852021519
50 "'D67'" "young" 1.69364141357935 10.2033324802623 0.132449166731649
51 "'D70'" "young" 1.49844146266614 1.54640917901328 -0.106528859474395
52 "'D72'" "young" 1.63895142109528 15.9380797243373 0.0690035591890123
53 "'D80'" "young" 1.41024833369733 -0.59294096577351 -0.185966373384638
54 "'D82'" "young" 1.70405524753136 0.370016700720146 0.107840540449392
55 "'D83'" "young" 1.63183279470177 18.5803379273032 0.0181068575026677
56 "'D86'" "young" 1.59535202892384 6.07281863944416 -0.0183739082752621
57 "'D90'" "young" 1.76115503178513 4.86712425795787 0.182451554820296
