# Supplementary material for: Attenuation of dopamine-modulated prefrontal value signals underlies probabilistic reward learning deficits in old age
Source: eLife. 2017 Sep 5;6:e26424. doi: 10.7554/eLife.26424 (PMC5593512; doi:10.7554/eLife.26424)
Supplement: Figure 4—source data 1. [file elife-26424-fig4-data1.zip › fig4/sourcedatafig4b.csv]

group "var" "m" "se"
1 "bOld" "left_nacc_Q_fwe05" 0.622025285526403 0.333770285766533
2 "bOld" "left_nacc_R_fwe05" 0.506286383444737 0.0981818387266021
3 "bOld" "right_nacc_Q_fwe05" 0.508059198776662 0.285754818725843
4 "bOld" "right_nacc_R_fwe05" 0.554260288385097 0.107128082783256
5 "aYoung" "left_nacc_Q_fwe05" 0.215536608604551 0.338291029521891
6 "aYoung" "left_nacc_R_fwe05" 0.533871385683251 0.0903237247022778
7 "aYoung" "right_nacc_Q_fwe05" 0.0116580637876421 0.358273199433968
8 "aYoung" "right_nacc_R_fwe05" 0.520787056757763 0.0975601627501909
