# Supplementary material for: Attenuation of dopamine-modulated prefrontal value signals underlies probabilistic reward learning deficits in old age
Source: eLife. 2017 Sep 5;6:e26424. doi: 10.7554/eLife.26424 (PMC5593512; doi:10.7554/eLife.26424)
Supplement: Figure 4—figure supplement 1—source data 1. [file elife-26424-fig4-figsupp1-data1.zip]

Archive with 8 entries (7 files):
- fig4suppfig1/
- fig4suppfig1/sfig2_lNAcc_fwe05_RWstart05.hdr
- fig4suppfig1/sfig2_lNAcc_fwe05_RWstart05.img
- fig4suppfig1/sfig2_rNAcc_fwe05_RWstart05.hdr
- fig4suppfig1/sfig2_rNAcc_fwe05_RWstart05.img
- fig4suppfig1/sourcedatasuppfig4suppfig1.csv
- fig4suppfig1/suppfig2_con_RPE.hdr
- fig4suppfig1/suppfig2_con_RPE.img
