# Supplementary material for: Attenuation of dopamine-modulated prefrontal value signals underlies probabilistic reward learning deficits in old age
Source: eLife. 2017 Sep 5;6:e26424. doi: 10.7554/eLife.26424 (PMC5593512; doi:10.7554/eLife.26424)
Supplement: Figure 4—figure supplement 1—source data 1. [file elife-26424-fig4-figsupp1-data1.zip › fig4suppfig1/sourcedatasuppfig4suppfig1.csv]

group "var" "m" "se"
1 "Old" "left_NAcc_Q_RW05" 0.346244947489173 0.167261968485782
2 "Old" "left_NAcc_R_RW05" 0.50053245583293 0.0953750571363637
3 "Old" "right_NAcc_Q_RW05" 0.246591407641257 0.162730956777271
4 "Old" "right_NAcc_R_RW05" 0.544704270972135 0.109409439824925
5 "Young" "left_NAcc_Q_RW05" 0.0705645288301941 0.131394662672615
6 "Young" "left_NAcc_R_RW05" 0.518039180945434 0.0902768181538548
7 "Young" "right_NAcc_Q_RW05" -0.068978218748652 0.142091637709084
8 "Young" "right_NAcc_R_RW05" 0.494855306774582 0.0965045216917887
