# Supplementary material for: Attenuation of dopamine-modulated prefrontal value signals underlies probabilistic reward learning deficits in old age
Source: eLife. 2017 Sep 5;6:e26424. doi: 10.7554/eLife.26424 (PMC5593512; doi:10.7554/eLife.26424)
Supplement: Source code 1. — Scripts needed for the entire modelling routine used in the behavioural analysis. See the comments in the file fit_all_models_eLife.m for more details on each of the models and the procedure [file elife-26424-code1.zip]

Archive with 18 entries (17 files):
- behavioural_modelling/
- behavioural_modelling/fit_all_models_eLife.m
- behavioural_modelling/get_hessians.m
- behavioural_modelling/gh.F
- behavioural_modelling/gh.mexa64
- behavioural_modelling/iBIC_fminsearch_eLife.m
- behavioural_modelling/llba.m
- behavioural_modelling/llbac.m
- behavioural_modelling/llbacf.m
- behavioural_modelling/llbbdist1p.m
- behavioural_modelling/llbbdist2p.m
- behavioural_modelling/llbbdist2p_b.m
- behavioural_modelling/llbbdist2p_c.m
- behavioural_modelling/llbbdist2p_V.m
- behavioural_modelling/llbbdist2p_V2.m
- behavioural_modelling/llbbdist2p_vc.m
- behavioural_modelling/NumHessian.m
- behavioural_modelling/NumJacob.m
