# Supplementary material for: Attenuation of dopamine-modulated prefrontal value signals underlies probabilistic reward learning deficits in old age
Source: eLife. 2017 Sep 5;6:e26424. doi: 10.7554/eLife.26424 (PMC5593512; doi:10.7554/eLife.26424)
Supplement: Source code 1. — Scripts needed for the entire modelling routine used in the behavioural analysis. See the comments in the file fit_all_models_eLife.m for more details on each of the models and the procedure [file elife-26424-code1.zip › behavioural_modelling/llbac.m]

function [l] = llbac (x, a, r, Z,doprior,beta)

np = length(x);

beta=exp(x(1));
alfa = 1./(1+exp(-x(2)));     % learning rate
stick = x(3);

if doprior
	 lp = -1/2 * (x-Z.mu)'*Z.nui*(x-Z.mu) -  1/2*log(1/det(Z.nui/(2*pi))); %
else
	lp=0;
end

% initialize 
l=0;
dl=zeros(np,1);

Q=zeros(2,1)+0.5; ; 
 
qs=[0; 0];

for t=1:length(a)
	er = beta * r(t);

	q = Q(:)+qs; 
    qs = [0; 0];

	l0 = max(q);
	la = q(a(t)) - l0 - log(sum(exp(q-l0)));
	l = l + la;

	Q(a(t)) = Q(a(t)) + alfa * (er - Q(a(t)));  
    
    qs(a(t))=stick;

end
l  = -l  - sum(lp);
