# Supplementary material for: Attenuation of dopamine-modulated prefrontal value signals underlies probabilistic reward learning deficits in old age
Source: eLife. 2017 Sep 5;6:e26424. doi: 10.7554/eLife.26424 (PMC5593512; doi:10.7554/eLife.26424)
Supplement: Source code 1. — Scripts needed for the entire modelling routine used in the behavioural analysis. See the comments in the file fit_all_models_eLife.m for more details on each of the models and the procedure [file elife-26424-code1.zip › behavioural_modelling/llbbdist2p_b.m]

function [l] = llbbdist2p_b (x, a, r, Z,doprior)
np = length(x);
beta = exp(x(1));
w = 1./(1+exp(-x(2)));
f = 1./(1+exp(-x(3)));
ch = x(4);
%fprintf('c=%2d, b=%f, w=%f, f=%f, c=%f\n',counter,beta,w,f,cfd);
if doprior
    lp = -1/2 * (x-Z.mu)'*Z.nui*(x-Z.mu) - 1/2*log(1/det(Z.nui/(2*pi))); %
else
    lp=0;
end

% initialize
l=0;

Q = ones(2,2);
qs = [0 0];

for t=1:length(a)
    
    q(1)=Q(1,1)/sum(Q(1,:));
    q(2)=Q(2,1)/sum(Q(2,:));

    if (t>1)
      q(a(t-1))=q(a(t-1))+ch;
    end
    
    q = beta*(q);
    
    l0 = max(q);
    la = q(a(t)) - l0 - log(sum(exp(q-l0)));
    l = l + la;
    
    Q(a(t),:)=w+(1-w)*Q(a(t),:);
    Q(a(t),2-r(t))=Q(a(t),2-r(t))+1;
    Q(3-a(t),:)=f+(1-f)*Q(3-a(t),:);
    
end
l  = -l  - sum(lp);

function c=conf(a1,b1,a2,b2,choice)
global counter;
%global xx;
% c=conf(a1,b1,a2,b2,choice)
% given two beta distributions (a1,b1) and (a2,b2) and choice={1,2}
% works out the probability that a sample from the chosen beta dist
% is bigger than a sample from the unchosen one
% this uses quadrature; the answer is also a hypergeometric function
%x=0:.001:1; % original x=0:.00001:1;
%dx=xx(2)-xx(1);
%
%if (choice==1)
%    c=sum(betapdf(xx,a1,b1).*betacdf(xx,a2,b2))*dx;
%else
%    c=sum(betacdf(xx,a1,b1).*betapdf(xx,a2,b2))*dx;
%end
if (max([a1 b1 a2 b2])>70)
  c=conff(a1,b1,a2,b2)
else 
  c=tryout(a1,b1,a2,b2);
end
