# Supplementary material for: Attenuation of dopamine-modulated prefrontal value signals underlies probabilistic reward learning deficits in old age
Source: eLife. 2017 Sep 5;6:e26424. doi: 10.7554/eLife.26424 (PMC5593512; doi:10.7554/eLife.26424)
Supplement: Source code 1. — Scripts needed for the entire modelling routine used in the behavioural analysis. See the comments in the file fit_all_models_eLife.m for more details on each of the models and the procedure [file elife-26424-code1.zip › behavioural_modelling/NumJacob.m]

function df=NumJacob(f,x0,varargin)

%%%%%%%%%%%%%%%%%%%%%%%%%%%%%%%%%%%%%%%%%%
% 
% This code was made by Youngmok Yun, UT Austin. 
% You can distribute or modify as you want, 
% but please do not erase this comment 
% - 2013.05.04
% 
%%%%%%%%%%%%%%%%%%%%%%%%%%%%%%%%%%%%%%%%%%

epsilon = 1e-6; % delta
l_x0=length(x0); % length of x0;
f0=feval(f,x0,varargin{:}); % caclulate f0
l_f=size(f0,1); % check the size of f
% z = zeros(l_f,1);


for i=1:l_x0
    dx = [ zeros(i-1,1); epsilon; zeros(l_x0-i,1)];;
    df(:,i) = ( feval(f,x0+dx,varargin{:}) - f0)/epsilon;
end
    
