# Supplementary material for: Attenuation of dopamine-modulated prefrontal value signals underlies probabilistic reward learning deficits in old age
Source: eLife. 2017 Sep 5;6:e26424. doi: 10.7554/eLife.26424 (PMC5593512; doi:10.7554/eLife.26424)
Supplement: Source code 2. — All MATLAB scripts required to set up preprocessing of fMRI data, create regressors for fMRI analysis, run the first level analysis and the second level analysis. [file elife-26424-code2.zip]

Archive with 6 entries (5 files):
- fMRI/
- fMRI/level1_TAB_elife.m
- fMRI/residuals_nacc.m
- fMRI/TAB_fMRI_make_regressors_bayesianRQ_elife.m
- fMRI/TAB_fMRI_make_regressors_RWforget_elife.m
- fMRI/TAB_fMRI_preprocessing_elife.m
