# Supplementary material for: Attenuation of dopamine-modulated prefrontal value signals underlies probabilistic reward learning deficits in old age
Source: eLife. 2017 Sep 5;6:e26424. doi: 10.7554/eLife.26424 (PMC5593512; doi:10.7554/eLife.26424)
Supplement: Source code 2. — All MATLAB scripts required to set up preprocessing of fMRI data, create regressors for fMRI analysis, run the first level analysis and the second level analysis. [file elife-26424-code2.zip › fMRI/TAB_fMRI_make_regressors_RWforget_elife.m]

%% This is the script to make regressors for the Rescorla-Wagner model in the eLife
% manuscript "Attenuation of dopamine-modulated prefrontal value signals 
                %underlies probabilistic reward learning deficits in old age.". 
% Script by Lieke de Boer and Marc Guitart-Masip. Second revision round June 2017. 

clear all
subjects={'dad02','dad03','dad04','dad05','dad08','dad11','dad13','dad14','dad15','dad16','dad17','dad18','dad19',...
    'dad20','dad21','dad22','dad23','dad24','dad25','dad26','dad29','dad31','dad33','dad60','dad61','dad84','dad85','dad34',...
    'dad35','dad36','dad37','dad38','dad39','dad40','dad42','dad43','dad46','dad47','dad48','dad49','dad50','dad52','dad55','dad58',...
    'dad62','dad63','dad64','dad65','dad66','dad67','dad70','dad72','dad80','dad82','dad83','dad86','dad90'};

group=[ones(1,27)*2 ones(1,30)];

NumbScans = 330;
TR = 2000;

fMRIsubj = {'D02','D03','D04','D05','D08','D11','D13','D14','D15','D16','D17','D18','D19',...
    'D20','D21','D22','D23','D24','D25','D26','D29','D31','D33','D60','D61','D84','D85','D34',...
    'D35','D36','D37','D38','D39','D40','D42','D43','D46','D47','D48','D49','D50','D52','D55','D58',...
    'D62','D63','D64','D65','D66','D67','D70','D72','D80','D82','D83','D86','D90'};

fileDir = 'C:\Experiments\DAD\Behaviour\TAB\';
outDir = 'C:\Experiments\DAD\TAB_art\';

alpha(1) = 0.81;%young 
alpha(2) = 0.6;%old

forget(1) = 0.69; %young
forget(2) = 0.59; %old

for subjindx=1:length(subjects)
    
    cd(fileDir)
    load (sprintf('results_tab_%s_group_%d.mat',subjects{subjindx},group(subjindx)))
    
    Choice=[]; Outcome=[]; Misses=[];
    for ses=1:2
        
        if ses==1
            timegap=-results.TimeStart(ses);
        else
            timegap=-results.TimeStart(ses)+ NumbScans*TR;
        end
        matrix=results.TaskData{ses};
        
        
        Choice = [Choice; matrix(matrix(:,6)>0,5)+timegap];
        Outcome = [Outcome; matrix(matrix(:,6)>0,11)+timegap];
        Misses = [Misses; matrix(matrix(:,6)==0,5)+timegap];
        
    end
    if isempty(Misses)
        Misses=-1;
    end
    
    Qchosen=[];
    Q=[0.5 0.5];
    V=[0 0];
    matrix=[results.TaskData{1}; results.TaskData{2}];
    filename = sprintf('results%s', fMRIsubj{subjindx});
    cd('C:\Experiments\DAD\behaviour\TAB\lieke_modelling\data\')

    a = matrix(matrix(:,6)>0,10);
    b = ones(length(a), 1)*3 - a;
    r = matrix(matrix(:,6)>0,13);
    
    for trial = 1:length(a)
        Qchosen(trial) = Q(a(trial));
        Qunchosen(trial) = Q(a(trial));
        Q(a(trial))    = Q(a(trial)) + alpha(group(subjindx)) * (r(trial) - Q(a(trial)));
        if a(trial)==1
            Q(2) = Q(2) + forget(group(subjindx)) * (0.5 - Q(2));
        elseif a(trial)==2
            Q(1) = Q(1) + forget(group(subjindx)) * (0.5 - Q(1));
        end
        V(trial+1,:)   = Q;
    end
    
    
    names{1}='Choice';
    names{2}='Outcome';
    names{3}='Misses';
    
    onsets{1}= Choice/1000;
    onsets{2}= Outcome/1000;
    onsets{3}= Misses/1000;
    
    durations{1}=[0];
    durations{2}=[0];
    durations{3}=[0];
    
%   %%for single PE
%     pmod(2).name{1}='PE';
%     pmod(2).param{1}=r-Qchosen';
%     pmod(2).poly{1}=1;

    %%for Qchoice
%     pmod(1).name{1}='Q';
%     pmod(1).param{1}=Qchosen';
%     pmod(1).poly{1}=1;
%     
%     pmod(2).name{1}='R';
%     pmod(2).param{1}=r;
%     pmod(2).poly{1}=1;
    
   %%for Qoutcome   
    pmod(2).name{1}='R';
    pmod(2).param{1}=r;
    pmod(2).poly{1}=1;
    
    pmod(2).name{2}='Q';
    pmod(2).param{2}=Qchosen';
    pmod(2).poly{2}=1;
    
    s=strcat('SPM_onsets_', fMRIsubj{subjindx});
    
    dir=[outDir char(fMRIsubj(subjindx))];
    cd(dir);
    mkdir results_forget_Qoutcome;
    dir=[outDir char(fMRIsubj(subjindx)) '\results_forget_Qoutcome'];
    
    cd(dir);
    
    ntrial{subjindx} = length(Misses);
     save (s, 'durations', 'names', 'onsets', 'pmod');
    
end
