# Supplementary material for: Attenuation of dopamine-modulated prefrontal value signals underlies probabilistic reward learning deficits in old age
Source: eLife. 2017 Sep 5;6:e26424. doi: 10.7554/eLife.26424 (PMC5593512; doi:10.7554/eLife.26424)
Supplement: Source code 3. — Scripts required to run the segmentation of T1 images, PET analysis and estimation of BPs for the different ROIs. [file elife-26424-code3.zip]

Archive with 5 entries (4 files):
- PET/
- PET/convert_rois_to_pet.m
- PET/FIRST_seg.sh
- PET/get_bp_logan_rois.m
- PET/make_BP_rois.sh
