# Supplementary material for: Attenuation of dopamine-modulated prefrontal value signals underlies probabilistic reward learning deficits in old age
Source: eLife. 2017 Sep 5;6:e26424. doi: 10.7554/eLife.26424 (PMC5593512; doi:10.7554/eLife.26424)
Supplement: Source code 3. — Scripts required to run the segmentation of T1 images, PET analysis and estimation of BPs for the different ROIs. [file elife-26424-code3.zip › PET/convert_rois_to_pet.m]

%% This is the script to convert the nii ROI files into readable files for imlook4d
% For the analysis in the eLife manuscript "Dopaminergic, neural and computational contributions to 
% probabilistic reward learning in old age". 
% Script by Lieke de Boer, Jan Axelsson and Marc Guitart-Masip. First revision round March 2017. 

clear all

addpath(genpath('C:\\imlook4d_500\\'))
% 
subj = {'D02','D03','D04','D05','D07','D08','D11','D13','D14','D15','D16','D17','D18','D19',...
    'D20','D21','D22','D23','D24','D25','D26','D29','D31','D33','D56','D60','D61','D85','D34',...
    'D35','D36','D37','D38','D39','D40','D42','D43','D46','D47','D48','D49','D50','D52','D55','D58',...
    'D62','D63','D64','D65','D66','D67','D70','D72','D80','D82','D83','D86','D90'};
% 
% subj = {'D03' 'D48'};

for sj=1:length(subj)
    imlook4d_current_handle =imlook4d(sprintf('C:\\Experiments\\DAD\\Win\\%s\\all_rois_eroded.nii',subj{sj})); % change name if needed
    Export
    
    Matrix_to_ROI
    Export
       
    INPUTS = {sprintf('C:\\Experiments\\DAD\\Win\\%s\\r%sall_rois_eroded.roi',subj{sj},subj{sj})};
    imlook4d('SaveRoiPushbutton_Callback', imlook4d_current_handles.SaveROI,{} ,imlook4d_current_handles);
    
    close all
    
%     imlook4d_current_handle =imlook4d(sprintf('C:\\Experiments\\DAD\\Win\\%s\\rfirstseg_resampled.nii',subj{sj}));
%     Export
%     
%     Matrix_to_ROI
%     Export
%        
%     INPUTS = {sprintf('C:\\Experiments\\DAD\\Win\\%s\\r%sfirstseg_resampled.roi',subj{sj},subj{sj})};
%     imlook4d('SaveRoiPushbutton_Callback', imlook4d_current_handles.SaveROI,{} ,imlook4d_current_handles);
%     
%     close all
% %     
%     imlook4d_current_handle =imlook4d(sprintf('C:\\Experiments\\DAD\\Win\\%s\\rstriatum-eroded.nii',subj{sj}));
%     Export
%     
%     Matrix_to_ROI
%     Export
%        
%     INPUTS = {sprintf('C:\\Experiments\\DAD\\Win\\%s\\r%sstriatum-eroded.roi',subj{sj},subj{sj})};
%     imlook4d('SaveRoiPushbutton_Callback', imlook4d_current_handles.SaveROI,{} ,imlook4d_current_handles);
%     close all
%     
%     imlook4d_current_handle =imlook4d(sprintf('C:\\Experiments\\DAD\\Win\\%s\\rstriatum_rois.nii',subj{sj}));
%     Export
%     
%     Matrix_to_ROI
%     Export
%        
%     INPUTS = {sprintf('C:\\Experiments\\DAD\\Win\\%s\\r%sstriatum.roi',subj{sj},subj{sj})};
%     imlook4d('SaveRoiPushbutton_Callback', imlook4d_current_handles.SaveROI,{} ,imlook4d_current_handles);
    close all
end

% %%
% imlook4d_current_handle =imlook4d('E:\Umeå work\D07\SharpD07.nii');
% Export
% LoadROI('E:\Umeå work\D07\test_friday.roi');
%
% %%
%
%     ExportROIs;
%
%     numberOfROIs = length(imlook4d_ROINames)-1;
%     for i=1:numberOfROIs
%         dataMatrix(1,i,1,:)=imlook4d_ROI_data.mean(:,i);  % Make image with one pixel per ROI
%     end
%
%     startFrame = 10;
%     endFrame = 18;
%  %%  ROI-based
%     referenceData = imlook4d_ROI_data.mean(:,1);
%     [slope     newX newY]=imlook4d_logan(dataMatrix, imlook4d_time, imlook4d_duration, startFrame, endFrame, referenceData, 'slope');
%     BP = slope -1;
% %%
% imlook4d_current_handles.model.functionHandle = @logan;
% %imlook4d_current_handles.model.functionHandle = [];
% imlook4d_current_handles.model.Logan.startFrame = 10;
% imlook4d_current_handles.model.Logan.endFrame = 18;
% imlook4d_current_handles.model.Logan.type = 'slope2';
% imlook4d_current_handles.model.Logan.referenceData = referenceData;
%
% INPUTS = {'E:\Umeå work\D07\D07_logan.nii'};
% imlook4d('SaveFile_Callback', imlook4d_current_handles.SaveFile,{} ,imlook4d_current_handles)
