# Supplementary material for: Attenuation of dopamine-modulated prefrontal value signals underlies probabilistic reward learning deficits in old age
Source: eLife. 2017 Sep 5;6:e26424. doi: 10.7554/eLife.26424 (PMC5593512; doi:10.7554/eLife.26424)
Supplement: Source code 3. — Scripts required to run the segmentation of T1 images, PET analysis and estimation of BPs for the different ROIs. [file elife-26424-code3.zip › PET/FIRST_seg.sh]

#!/bin/bash

OUTDIR=/home/ALDRECENTRUM/lieke.deboer/Experiments/DAD/PET/Anatomical/

#mkdir $OUTDIR

cd $OUTDIR

for i in D*; do

	# create directory
	#mkdir $OUTDIR/$i

	# extract labels
	cd $OUTDIR/$i
	#rm *.nii
	gzip first-seg.nii

	mri_vol2vol --mov first-seg.nii.gz --targ aparc+aseg.mgz --regheader --o firstseg_resampled.nii.gz --nearest
		
	cd $OUTDIR
done
