# Supplementary material for: Attenuation of dopamine-modulated prefrontal value signals underlies probabilistic reward learning deficits in old age
Source: eLife. 2017 Sep 5;6:e26424. doi: 10.7554/eLife.26424 (PMC5593512; doi:10.7554/eLife.26424)
Supplement: Source code 5. — MATLAB script that creates joint probability distributions shown in Figure 2. [file elife-26424-code5.m]

clf;
Q = [2.027013703023378 1.076229357597815;1.258074107705285 1.738015736940942]; %for trial 21
% Q=[1.096 1.272; 1.364 2.025]; % for trial 20
x=0:.1:1;
t1=betapdf(x,Q(1,1),Q(1,2));
t2=betapdf(x,Q(2,1),Q(2,2));
plot(x,t1);
hold on;
plot(x,t2,'r'); % plot second distribution
sum(betapdf(x,Q(1,1),Q(1,2)).*betacdf(x,Q(2,1),Q(2,2)));
subplot('position',[.35 .35 .6 .6]);
pcolor(x,x,t2'*t1);
shading flat;
set(gca,'xtick',[],'ytick',[]);
colorbar;
hold on;
plot([0  1],[0 1],'w','linewidth',2);
for i=.05:.05:.95
    plot([i min(1,2*i)],[i max(0,-1+2*i)],'w--');
end
set(gca,'fontsize',14);
subplot('position',[.35 0.075 .475 .20]);
plot(x,t1,'b','linewidth',2);
m1=(x(2)-x(1))*sum(t1.*x);
hold on;
plot(m1*[1 1],betapdf(m1,Q(1,1),Q(1,2))*[0 1],'k','linewidth',2);
set(gca,'fontsize',14,'xtick',0:.2:1)
subplot('position',[0.075 0.35 .20 .6]);
plot(t2,x,'g','linewidth',2);
hold on;
m2=(x(2)-x(1))*sum(t2.*x);
hold on;
plot(betapdf(m2,Q(2,1),Q(2,2))*[0 1],m2*[1 1],'k','linewidth',2);
set(gca,'fontsize',14);
% print -dpng response
